# Supplementary material for: Impact of a Clinical Decision Support System on the Change over Time in the Anticholinergic Load in Geriatric Patients: The SADP-Antichol Study
Source: Pharmacy (Basel). 2024 Oct 30;12(6):162. doi: 10.3390/pharmacy12060162 (PMC11587406; doi:10.3390/pharmacy12060162)
Supplement: Supplementary file 1 [file pharmacy-12-00162-s001.zip]

Archive with 1 entries (1 files):
- pharmacy-3199872-supplementary.xlsx
