# Supplementary material for: Impact of a Clinical Decision Support System on the Change over Time in the Anticholinergic Load in Geriatric Patients: The SADP-Antichol Study
Source: Pharmacy (Basel). 2024 Oct 30;12(6):162. doi: 10.3390/pharmacy12060162 (PMC11587406; doi:10.3390/pharmacy12060162)
Supplement: Supplementary file 1 [file pharmacy-12-00162-s001.zip › pharmacy-3199872-supplementary.xlsx]

## Sheet: Alternatives
Molecule	Anticholinergic load	ATC class	Drug class	Recommended alternative	Inclusion criteria	Exclusion criteria
CIMETIDINE	2	A02BA01	H2 RECEPTOR ANTAGONISTS	Anticholinergic effects (responsible for confusion, constipation, acute urinary retention (AUR), exacerbation of glaucoma), with risk of drug interactions Review indication, otherwise PPI preferred (< 8 weeks)	- Long-term prescription without specialist follow-up and in the absence of contraindication to PPIs	- Long-term prescription with specialised follow-up and where PPIs are contraindicated
DISOPYRAMIDE	2	C01BA03	CLASS IA ANTIARRHYTHMICS	Anticholinergic effects (confusion, falls, constipation, AUR, and exacerbation of glaucoma) with an increased risk of conduction disorders and a risk of heart failure with disopyramide. Prefer another antiarrhythmic without anticholinergic properties (e.g. sotalol or amiodarone), after consultation with a cardiologist	- Long-term prescription without specialist follow-up	- Long-term prescription with specialist follow-up by a cardiologist
FLAVOXATE	3	G04BD02	URINARY ANTISPASMODICS	Anticholinergic effects with an increased risk of AUR, confusion, agitation, exacerbation of glaucoma, and constipation. Reassess urinary symptoms (incontinence, urgency, and pollakiuria) and diuretic drugs if present. Consider discontinuation or prefer a drug that crosses the blood-brain barrier less easily: trospium	- Long-term prescription with no clearly described medical history - Long-term prescription with no follow-up by a urologist - Urine retention described in the medical records	- Long-term prescription with recent follow-up by a urologist (< 2 years) - Urinary symptoms described, with or without the need for additional diuretics
FESOTERODINE	3	G04BD04
OXYBUTYNINE	3	G04BD04
TOLTERODINE	3	G04BD07
SOLIFENACINE	3	G04BD08
TROSPIUM	3	G04BD09
TRIHEXYPHENIDYL	3	N04AA01	ANTIPARKINSONIAN ANTICHOLINERGICS	Increased risk of gait disorders and falls due to anticholinergic effects (as well as confusion, constipation, AUR, and exacerbation of glaucoma). Parkinson's-like syndrome should be reassessed if not associated with a conventional neuroleptic. In the case of Parkinson's disease (particularly if cognitive impairment is present), other antiparkinsonian agents (such as dopaminergic agonists) should…	- Long-term prescription without associated neuroleptics	- Long-term prescription for dyskinesia with special monitoring to rule out parkinsonian diseases - Long-term prescription for the correction of neuroleptic-induced pseudoparkinsonian syndrome
BIPERIDENE	3	N04AA02
TROPATEPINE	3	N04AA12
AMANTADINE	2	N04BB01	ADAMANTANE-DERIVED ANTIPARKINSONIAN AGENTS	Increased risk of gait disorders and falls due to anticholinergic effects (as well as confusion, constipation, AUR, and exacerbation of glaucoma). Use only in cases of incapacitating dyskinesia and in the absence of hallucinations	- Long-term prescription without specialist follow-up	- Long-term prescription with specialist follow-up and a description of incapacitating dyskinesia
HYDROXYZINE	3	N05BB01	DIPHENYLMETHANE DERIVATIVES ANTIPSYCHOTICS	Anticholinergic effects (confusion, falls, constipation, AUR, and exacerbation of glaucoma) with an increased risk of drowsiness, dizziness, and QT prolongation. Depending on the indication in the acute phase: prefer a benzodiazepine with a short half-life or an antihistamine such as cetirizine or desloratadine. Chronic treatment: avoid	- Long-term prescription for anxiolytic and/or hypnotic reasons - Short-term prescription	- Short-term treatment indicated for recurrent uncomplicated pruritus after treatment with antihistamines. - Short-term treatment for generalized anxiety in patients at risk of respiratory distress, as an alternative to benzodiazepines
IMIPRAMINE	3	N06AA02	IMIPRAMINIC ANTIDEPRESSANTS	Anticholinergic effects (confusion, falls, constipation, AUR, etc.) and severe cardiac effects (conduction disorders). Prescription by specialists as a second-line treatment. For initiation, prefer selective serotonin reuptake inhibitors and serotonin and norepinephrine reuptake inhibitors or even mianserin or mirtazapine for depression; gabapentinoids or serotonin and norepinephrine reuptake inh…	- 1st-line treatment for depression - 1st-line treatment for neuropathic pain	- Initiation as a second-line treatment for neuropathic pain or for antidrepressant purposes. - Neurological follow-up for recurrent headaches
CLOMIPRAMINE	3	N06AA04
AMITRIPTYLINE	3	N06AA09
DIPHENHYDRAMINE	3	R06AA02	ANTIHISTAMINES FOR SYSTEMIC USE	Anticholinergic effects (confusion, falls, constipation, AUR, and exacerbation of glaucoma) and increased risk of drowsiness and dizziness. Review the long-term indication (allergic rhinitis, or occasional pruritus) and the value of systematic treatment. Cetirizine or even desloratadine should be preferred	- Long-term prescription with no clearly described medical history - Long-term prescription outside the spring allergy period - Long-term prescription without follow-up by a dermatologist/allergologist - Alimemazine: long-term hypnotic treatment without specialist follow-up	- Short-term treatment indicated for uncomplicated pruritus - Long-term treatment indicated for pruritus linked to an immuno-allergic disorder - Alimemazine: long-term hypnotic treatment with specialist follow-up, as a second-line treatment
DOXYLAMINE	2	R06AA09
BROMPHENIRAMINE	3	R06AB01
DEXCHLORPHENIRAMINE	3	R06AB02
CHLORPHENAMINE	3	R06AB04
ALIMEMAZINE	1	R06AD01
PROMETHAZINE	3	R06AD02
MEQUITAZINE	3	R06AD07
CETIRIZINE	2	R06AE07
CYPROHEPTADINE	3	R06AX02
TRIPROLIDINE	2	R06AX07
LORATADINE	2	R06AX13
FEXOFENADINE	2	R06AX26
DESLORATADINE	3	R06AX27
